# Supplementary material for: Multiple measures derived from 3D photonic body scans improve predictions of fat and muscle mass in young Swiss men
Source: PLoS One. 2020 Jun 11;15(6):e0234552. doi: 10.1371/journal.pone.0234552 (PMC7289400; doi:10.1371/journal.pone.0234552)
Supplement: S1 Data — (CSV) [file pone.0234552.s004.csv]

N	BMI	RFM	AFM	SMM	Waist circumference	Weight_value-1	Height_value-1	Visc	Body height	Head height	Neck height	Distance neck to buttock	Distance neck-knee	Distance waist-knee	Distance waistband-knee	Waistband height	Waist height	High waist height	Buttock height	Hip height	Crotch height	Knee height	Ankle height	Belly circumference height	Maximum belly circumference height	Height of shoulder blades	Breast height	Neck height front	Distance 7CV - vertical	Distance neck front to vertical	Distance scapula to vertical	Distance waist back to vertical	Distance buttock to vertical	Distance abdomen to vertical	Distance breast to vertical	Distance back in breast height to vertical	Distance belly to vertical	Distance back in belly height to vertical	waistband front to vertical	3D waistband front to vertical	waistband back to vertical	3D waistband back to vertical	Distance back in maximum belly height to vertical	Distance maximum belly to vertical	Distance front in hip height to vertical	Distance back in hip height to vertical	waistband front height	3D waistband front height	waistband back height
1	20.13	5.66	3.89	30.95	0.8	68.6	1.85	0.17	184	24.8	159.2	61.6	107.2	65.9	59	110.6	118	119.8	97.6	94.1	85.1	52	8.1	113.3	112.3	142.8	135	151.2	27.2	35.9	20	22.4	22.3	44.7	41.9	20.6	43.8	22.9	44.2	44.2	23.2	23.2	23.1	44	46.1	22.3	110.3	110.3	111
2	18.35	9.79	5.3	22.65	0.71	54.1	1.72	0.46	170.8	24.1	146.7	58.9	99.9	60.8	57.1	103.7	107.6	109.7	87.8	87.3	78.7	46.8	7.5	102.7	101.7	132.4	124.1	138.5	28.3	37	21.2	27.6	21.6	44.2	42.4	22.8	44.9	26.6	44.7	44.7	26.9	26.9	26.3	45	44.3	21	103.3	103.3	103.9
3	22.11	9.63	6.31	29.26	0.76	65.55	1.72	0.38	171.5	23.7	147.9	61.1	101.6	62.2	52.2	97.3	108.5	110.5	86.7	81.2	75.3	46.2	7.5	101.7	101.2	124.9	127.3	140.8	31.3	41.7	22.4	24	20	43.7	46.3	22.6	45.1	24.9	43.7	43.7	24.5	24.5	24.9	45	45.5	21.2	95.8	95.8	98.5
4	20.46	11.11	8.03	31.08	0.85	72.25	1.88	0.91	187.6	25.1	162.5	63.6	109.8	68.1	60.1	111.3	120.8	122.4	98.8	91.8	85.7	52.7	8.3	114.8	113.8	143.2	139.6	155.2	32.4	41.3	21.6	24.6	20.6	44.4	45.5	22.3	45.9	24.8	46.1	46.1	24.6	24.6	24.7	46	45.5	21.6	109	109	112.8
5	24.58	24.03	16.1	24.53	0.82	67	1.65	1.17	164.1	23.5	140.7	57.7	96.5	58.8	46.7	90.5	103	105.2	82.9	75.9	69.9	44.2	7.2	97.4	96.4	125.3	120	134.8	28.2	39.6	20	24.6	20.5	45.3	46.1	20.8	47.7	24.7	46	46	23.6	23.6	24.6	47.6	47.8	22.4	90.1	90.1	90.9
6	21.64	9.51	6.68	29.99	0.73	70.2	1.8	0	178.6	24.6	154	63	105.5	63.7	57.7	105.8	112.2	114.1	91	85	80.3	48.5	7.9	106.4	105.4	136	129.7	143.8	30.3	39.6	20.8	23.2	21.6	45.9	43.8	20.9	44.9	24.2	45.1	45.1	24.2	24.2	24.2	45.2	46.5	23	105.4	105.4	106.2
7	21.39	17.9	11.89	27.14	0.74	66.4	1.76	0.6	176.9	24.6	152.2	61	103.6	63.9	57	104.4	112.5	114.4	91.3	87.8	79.4	48.6	7.8	106.6	105.6	132.7	130.7	145.7	28.3	38	22	26.2	20	45.2	45.9	22.2	46.3	25.9	45.3	45.3	25.8	25.8	25.8	46.1	45.9	20.7	102.5	102.5	105.6
8	19.36	5.7	3.44	28.34	0.74	60.3	1.76	0.57	176.2	24.4	151.8	63.2	104.6	64.4	57.6	104	111.6	111.6	88.6	82.6	79.3	47.2	7.8	103.8	102.8	131.8	130.5	144.2	31.7	38.5	24.8	28	20.6	43.4	43.7	25	45.3	27.1	45.2	45.2	27.4	27.4	26.8	45.2	43.4	21.5	103.3	103.3	104.8
9	27.06	22.85	19.29	31.46	0.89	84.4	1.77	1.39	176.3	24.9	151.4	63.9	104.8	63	59	103.4	109.6	111.6	87.5	81.5	76.1	46.6	7.8	102.7	101.7	133.7	128.1	144	30.1	40.3	21.2	24.8	20.4	47.6	47.7	21.7	51.2	23.4	50.4	50.4	24.2	24.2	23.1	51	49.7	21.3	99.6	99.6	105.7
10	25.39	18.32	14.42	32.72	0.81	78.75	1.76	0.88	176.4	24.7	151.7	62.5	104.1	63.6	54.7	99.8	111.1	113	89.2	82.2	77.8	47.5	7.8	104.4	103.4	137.4	129.7	145.2	30.1	40.3	24.4	27.2	20.4	46.1	48.4	25	49.2	27.1	47.8	47.8	26.6	26.6	26.9	49.3	47.8	21.8	96.6	96.6	102.3
11	23.85	14.23	11.74	35.28	0.82	82.5	1.86	0.26	185.7	26.1	159.6	63.9	108.6	67.3	58.9	108.7	118.2	120	95.7	91.7	82.6	51	8.2	111.5	110.5	144.1	137.5	152.2	30.2	40.7	21.6	26.7	22.1	46.7	48.3	22.8	48.7	26.9	48.2	48.2	26.5	26.5	26.7	48.6	46.8	22.6	107.6	107.6	109.9
12	19.46	2.5	1.56	29.33	0.74	62.2	1.79	0.32	178	24.6	153.4	64.1	105.8	64.6	55	102.3	112.2	114.1	89.3	83.3	78.5	47.6	7.8	104.7	103.7	137.5	131.9	146	29.6	39	20	24	21.6	42.7	42.4	20.7	44.1	24.8	44.1	44.1	24.7	24.7	24.8	44.1	44.2	22.1	101.9	101.9	102.6
13	20.68	10.73	7.19	28.75	0.74	67	1.8	0.33	179.3	25.8	153.6	61.8	104.7	64.6	56.9	103.6	113.5	115.3	91.7	84.2	79.4	48.9	7.9	107.1	106.1	135.3	131.9	146.2	29	39.3	20.6	27.5	20.9	43.6	45.7	21.4	46.9	26.3	46.2	46.2	25.8	25.8	26	47	43.8	21.8	100.8	100.8	105.8
14	20.15	11.37	7.07	27.69	0.73	62.2	1.76	0.55	175.3	25	150.3	63.4	104	62.4	55.8	101.8	108.8	110.8	86.9	83.9	76.4	46.3	7.7	102.1	101.1	133.7	126.9	142.1	32.3	40.9	23.8	26.4	20	44.6	45.2	24.8	44.4	25.8	44.5	44.5	25.8	25.8	25.5	44.6	44.8	20.3	101.5	101.5	102.1
15	23.39	10.31	6.89	29.81	0.76	66.8	1.69	0.52	168.8	24.9	144	61.1	99.8	60.6	54.4	96.7	104.7	106.8	82.8	73.8	70.9	44.1	7.4	97.6	96.6	127	123.3	137.1	31	41.2	24.4	26.1	20.8	43.8	46.8	24.9	45.7	25.8	44.8	44.8	26	26	25.6	45.4	46.5	22.8	93.8	93.8	98.5
16	34.71	34.2	39.11	39.16	1.07	114.35	1.82	4.09	178.7	23.4	155.4	64.2	106.8	63.3	51.6	98.1	111.9	113.8	91.1	83.1	74.4	48.6	7.9	106.5	105.5	135.3	128.9	147	30.5	43.7	20.4	23.8	20.2	51.3	52.7	21.3	55.1	23.7	51.9	51.9	22.7	22.7	23.5	55	52.7	21.9	95.6	95.6	100.2
17	17.53	2.73	1.29	21.28	0.65	47.45	1.64	0.19	164.4	23.4	141	57	96.2	58.7	53.1	96.9	103.5	105.7	83.9	78.4	73.6	44.7	7.2	98.4	97.4	125.8	120	132.6	29	36.6	20.8	25.2	20.3	40.1	40.2	21.7	40.4	24.9	40.6	40.6	24.8	24.8	24.8	40.5	41	21.4	95.9	95.9	97.8
18	23.02	12.67	10.32	35.57	0.76	81.45	1.88	0.14	187.6	26.8	160.8	67	110.9	68.5	59.3	107.9	118.5	120.1	93.8	88.3	81.5	50	8.3	109.7	108.7	142.8	139.8	154.8	32.9	43.2	24.8	29.2	22.1	47.7	50.8	25.1	48.5	28.5	48.2	48.2	28.3	28.3	27.9	48.5	48	21.7	106.2	106.2	109.3
19	20.67	5.93	3.57	27.39	0.72	60.3	1.71	0.04	170	24.6	145.4	57.8	98.7	60.7	53.3	97.8	107.4	109.5	87.5	79.5	74.1	46.7	7.5	102.4	101.4	129.5	124.1	138.1	28.6	38.8	22.4	27.2	21.4	42.4	45.5	23.7	44.6	27.2	43.8	43.8	26.6	26.6	27	44.6	43.6	23.3	95.4	95.4	100
20	18.52	6.29	3.86	27.22	0.71	61.4	1.82	0	181.7	28.1	153.6	60.7	104.1	64.3	57.2	105.4	113.9	115.8	92.9	86.4	81.2	49.5	8	108.5	107.5	134.5	130.9	147.3	30	39.2	21.2	25.8	21.5	44.8	45.1	21.9	45.3	26.3	44.8	44.8	26.1	26.1	26.2	45.2	46.9	22.6	104.4	104.4	106.7
21	21.85	9.97	7.5	33.18	0.77	75.2	1.86	0.13	185.1	25.5	159.6	66.1	109.8	66.4	61	109.3	116.2	117.9	93.4	88.4	82.8	49.8	8.1	109.2	108.2	140.4	135.1	151.3	32	41.7	22.8	25.6	20.4	44.3	45	23.4	47.6	24.7	47.5	47.5	25	25	24.5	47.6	45.6	21	106.9	106.9	110.8
22	23.38	14.13	9.73	29	0.78	68.85	1.72	0.42	168.4	23.6	144.8	59.3	99.2	59.6	53.2	98.2	105.2	107.4	85.6	80.1	75.3	45.6	7.4	100.3	100.8	128	121.4	135.7	31.9	40.4	21.6	25.8	22.3	46.6	45	22.9	48.1	26.8	48.3	48.3	26.9	26.9	26.7	48	47.4	23.2	97.4	97.4	98.9
23	27.56	26.01	23.8	33.18	0.96	91.5	1.82	2.15	181.2	25.7	155.5	62.8	106.1	63.6	56.7	102.9	113.1	115	92.7	86.7	79.8	49.4	8	108.3	107.3	131	129.3	146.2	32.1	43.9	22.4	25.6	20.2	47.8	49.4	22.5	52.4	24.5	49.1	49.1	24.2	24.2	24.3	52.4	47.7	21.4	97.1	97.1	106.2
24	21.3	8.73	5.91	30.55	0.76	67.65	1.78	0.32	177.2	25	152.2	59.6	102.8	63.1	56.3	104.3	112.5	114.4	92.6	87.6	81.4	49.4	7.8	107.9	106.9	136.6	128.9	145.6	27.7	38.2	20	26.8	22.4	45.6	45	21.6	47.3	26.8	46.3	46.3	26.4	26.4	26.6	47.3	47.3	22.7	102.6	102.6	105.7
25	22.97	19.25	14.25	29.75	0.81	74	1.79	1.03	178.8	24.2	154.6	63	105.8	63.7	59.6	108.2	112.6	114.5	91.6	86.1	81.9	48.8	7.9	107	106	135.8	129.9	145	32.2	41.5	23.6	27.2	20.1	46.8	46.1	24	49.2	27.3	49	49	27.5	27.5	27.2	49.4	47.4	21.4	107.7	107.7	108.5
26	22.32	10.48	7.47	31.43	0.77	71.35	1.79	0.24	178	25	153	62.3	104.7	64.1	55.9	102.3	112.5	114.4	90.7	84.2	77	48.3	7.8	106	105	134.7	131	145.5	31.7	41.5	22.4	26	21	45.8	46.6	23.1	46.7	27.4	46.9	46.9	27.3	27.3	27.4	46.8	46.5	22.6	100.4	100.4	104.2
27	22.24	10.28	6.78	28.66	0.79	65.95	1.72	0.45	171.6	23.3	148.3	60.4	101.4	61.2	56.3	100.9	108	110.1	87.8	82.3	76	46.8	7.6	102.8	101.8	131.5	124.9	139.8	35.2	43.4	25.3	28.5	23.5	46.5	48.4	26	49.3	28.1	48.3	48.3	28.1	28.1	27.9	49.2	47.4	23.9	97.7	97.7	103.1
28	21.94	12.95	9.2	29.94	0.76	71	1.8	0.33	177.2	23.4	153.8	61.3	104.5	63.7	57.9	106.8	113	114.9	92.5	86	81	49.3	7.8	107.7	106.7	136.3	130.3	143.4	34.8	43.2	24.4	28	22.4	48.1	45.9	24.8	46.6	28.3	46.8	46.8	28.3	28.3	28.3	46.7	48.5	23.5	106.5	106.5	107.1
29	24.1	13.36	9.98	31.41	0.84	74.65	1.76	0.72	175.6	26.8	148.8	60.6	101.8	63.1	54.6	100	110.2	112.1	88.2	83.7	76.6	47	7.7	103.4	102.9	132.6	128.8	142.1	29.7	40.3	20.4	23.9	20.4	45.9	46.1	21	47.1	24	45.6	45.6	23.5	23.5	24	47.1	46.6	20.9	97.8	97.8	101.6
30	20.26	0.9	0.51	27.34	0.71	56.9	1.68	0.1	166	25.5	140.5	58.1	96.6	59.4	52.8	94.4	103.4	105.6	82.4	74.9	71.1	43.9	7.3	97	96	123.2	121.1	133.2	30	39	22	25.3	20	41.5	44.5	22.4	43.6	25.2	43.6	43.6	25.1	25.1	24.9	43.7	43.6	22	92.1	92.1	96.7
31	22.25	11.78	7.22	25.9	0.71	61.3	1.66	0.25	165.9	24	141.9	59.8	98.1	59.2	51.7	94.1	103	105.2	82.2	76.2	70.7	43.8	7.3	96.7	96.2	125.8	120.6	134.4	32.8	42.4	24.4	28.7	23.2	47.4	47.2	25.4	48.3	28.1	47.6	47.6	28	28	28.1	48.3	49.3	23.4	92.1	92.1	95.5
32	21.2	9.61	6.63	30.43	0.76	69	1.8	0.34	178.8	25.2	153.6	63.8	105.7	63.3	57.2	103.7	111.1	113.1	89.8	84.3	78.4	47.8	7.9	105.1	104.1	136.2	128.6	143.8	30.3	40	20	24.9	21.2	44.5	43.3	21.3	44.9	24.8	45.2	45.2	24.8	24.8	24.6	45.1	46.1	21.7	101.8	101.8	105.1
33	21.8	10.45	6.91	28.34	0.74	66.15	1.74	0.08	173.9	23.6	150.3	61.6	103	61.9	56.9	103.1	109.2	111.3	88.7	84.2	78.1	47.3	7.7	103.8	102.8	135.5	126.3	141.2	31.5	40.7	22.4	25.2	20.6	44.3	45.1	23.3	44.7	25.2	44.7	44.7	25.3	25.3	25.1	44.7	45.9	20.9	101.8	101.8	104.2
34	21.55	15.06	9.85	26.8	0.76	65.4	1.74	0.55	174	26.6	147.3	60.6	101.1	61.7	56.2	99.6	108	110	86.8	81.3	76.4	46.3	7.7	101.9	100.9	134.4	125.4	140.1	26.6	37.5	20	26.8	20.9	43.4	44.5	21	47	25	45.4	45.4	25.2	25.2	24.7	46.9	45	21.1	95.5	95.5	102.5
35	28.63	24.59	22.21	34.33	0.9	90.3	1.78	1.46	175.6	22.6	152.9	59.4	103.1	62.5	51.7	99.6	112.4	114.4	93.5	84.5	77.9	49.8	7.7	108.7	107.7	133.9	128.1	144.1	31.6	42.3	22.8	26.4	20	48.2	51	23.7	51.4	26.3	48.7	48.7	23.6	23.6	26	51.3	50.8	21.5	97.6	97.6	101.6
36	24.39	18.48	13.24	28.49	0.78	71.65	1.71	0.46	170.7	23.2	147.5	60	100.8	61.4	52.2	97.9	108.1	110.1	87.5	83.5	76.1	46.6	7.5	102.4	101.4	132.1	125.7	141	29.5	39.9	21.2	24.8	20	46.9	45.6	21.6	47.5	24.4	46.2	46.2	24	24	24.3	47.6	46.6	20.8	96.9	96.9	98.8
37	23.18	16.69	14.05	34.95	0.83	84.2	1.91	0.66	190	25.1	164.9	65.7	112.1	68.3	62.4	114	121.1	122.8	99.1	92.6	87.3	52.8	8.4	115.3	114.3	147.7	139.5	155.8	31.5	41.5	21.2	24.8	20	47.1	46.8	21.9	47.4	24.9	47.6	47.6	24.9	24.9	24.8	47.6	48.5	21.3	112	112	115.2
38	27.54	23.04	22.61	37.67	0.91	98.15	1.89	1.58	188	26.5	161.5	64.7	109.9	66.6	57	106.5	118.2	119.9	96.8	91.3	84	51.6	8.3	112.8	111.8	144.6	135.4	155.6	34.2	44.9	24.4	26.4	20.4	50.1	52.1	25	52.3	25.4	49.5	49.5	24.4	24.4	25.1	52.3	51.1	21.4	103.7	103.7	108.6
39	20.8	13.86	8.61	25.69	0.73	62.1	1.73	0.5	172.2	24.9	147.3	60.7	101.2	61.8	55.3	101.1	107.9	109.9	86.6	86.6	75.6	46.1	7.6	101.5	100.5	131.8	125.9	139	32.3	42.4	23.7	27.3	22.6	48.3	46.8	23.9	48.2	28.1	48.3	48.3	28	28	27.8	48.3	48.3	22.2	100.7	100.7	101.4
40	27.08	20.74	18.72	35.44	0.95	90.3	1.83	2.03	182.8	25.3	157.5	65	108.2	65.6	54.8	103.7	114.9	116.7	92.5	87.5	81	49.3	8	108.2	107.2	137.9	133.6	149.5	31	43	22.4	24.4	20	46.8	48.8	22.5	46.9	23.9	46.2	46.2	23.2	23.2	23.8	47	49	21	103.3	103.3	104.1
41	23.84	17.07	14.09	34.24	0.9	82.55	1.86	1.45	178	24.5	153.5	60.8	104.1	63.5	57.9	104.2	112.9	114.8	92.7	84.7	76.7	49.4	7.8	108	107	136.3	129.7	146.4	32.2	44.4	24.9	27.6	20	47.9	50.7	25.2	52.4	26.7	49.6	49.6	26.3	26.3	26.2	52.3	48.3	21.7	98.8	98.8	107.3
42	24.53	7.27	5.25	31.87	0.79	72.15	1.72	0	171.2	25.5	145.8	59.7	99.9	61.2	56.7	100.3	107	109.1	86	82	75.1	45.8	7.5	100.9	99.9	127.6	124.6	139.4	29.7	40.1	20	26	21.8	47.1	47.2	20.4	47.4	26.2	46.6	46.6	26.2	26.2	26.1	47.3	48.8	22.3	97.4	97.4	102.5
43	29.07	22.86	20.7	34.44	0.99	90.55	1.76	2.46	174.8	22.4	152.4	59.6	103	61.9	53.1	100.9	111.4	113.4	92.8	83.8	78.4	49.5	7.7	107.9	106.9	127	126.6	142.1	31	41.1	20.4	23.3	20.4	48.8	47.4	20.4	50.4	23.2	48.8	48.8	22.9	22.9	23	50.7	50	23	98	98	102.6
44	22.52	12.59	8.02	26.78	0.75	63.7	1.68	0.26	165.9	22.3	143.6	58.3	98.1	60.2	53.8	97.8	105.6	107.7	85.2	79.2	73.3	45.4	7.3	99.8	98.8	125.2	123.3	135.7	30	39.7	21.4	27.4	23.3	46.3	46.2	21.7	49.4	28.9	48.6	48.6	29	29	28.9	49.3	48	24.7	95.8	95.8	99.2
45	24.41	19.73	13.85	28.07	0.85	70.2	1.7	1.4	169.1	23.5	145.6	59.7	99.8	60.4	51.5	94.6	106.1	108.3	85.9	79.4	74.2	45.8	7.4	100.6	99.6	131.3	123.2	136.3	29.6	39.4	21.6	25.2	20.8	45.9	45.1	22.3	48.4	24.9	46.7	46.7	24.4	24.4	24.8	48.5	47.4	22.1	91.3	91.3	97.2
46	21.38	7.92	5.2	29.85	0.76	65.7	1.75	0.54	174.7	25.9	148.9	61.1	102.1	62.7	54.4	98.7	109.5	111.5	87.8	82.3	74.7	46.8	7.7	102.9	101.9	132.4	127.8	140.8	32.3	41.7	22	26.8	20	44.1	45.5	22.5	46.6	26.9	46.4	46.4	26.5	26.5	26.7	46.8	44.5	21.2	95.9	95.9	101.2
47	30.13	34.39	34.32	31.82	1.06	99.8	1.82	3.84	180.4	24.5	155.9	61.3	105.5	63.7	61.4	109.7	114.2	116.1	94.7	89.7	81.3	50.5	7.9	110.2	109.2	133.1	130	148.3	32.1	44	23.2	24	20.2	51.2	51.5	23.5	55.1	23	54.2	54.2	23.5	23.5	22.8	55	52.4	21.1	106.4	106.4	111.9
48	26.68	22.86	18.15	29.9	0.88	79.4	1.73	1.58	171.4	24.7	146.6	60.1	100.5	61.4	51.3	96	107.6	109.6	86.5	78.5	74.7	46.1	7.5	101.5	100.5	128.6	125.3	139.4	28.8	40.8	20	23.6	21.6	46.3	47	20.4	48.6	23.5	46.8	46.8	23.2	23.2	23.5	48.7	48.3	22.9	93.7	93.7	97.4
49	19.28	15.91	10.65	27.94	0.76	66.9	1.86	0.93	185.2	28.3	156.8	64	107.3	65.4	52.8	101.6	114.9	116.7	92.9	84.9	79.5	49.5	8.1	108.6	107.6	139.5	132.5	149.1	29	37.7	21.2	24.3	20.6	44.1	41.7	22.2	45.2	24.2	44.9	44.9	23	23	24.1	45.4	45.9	22.5	100.7	100.7	102.3
50	28.53	25.79	25.29	36.86	0.98	98.05	1.85	2.55	184.2	25.7	158.5	63.7	108	65.1	57	104.3	115.6	117.5	94.8	86.3	81.2	50.5	8.1	110.6	109.6	135.4	132.4	150.3	33.1	44.2	24	25.5	20.3	48.8	50.6	24.3	52.5	25.6	49.1	49.1	25.2	25.2	25.6	52.5	51.2	22.5	98.8	98.8	107.5
51	29.19	22.67	20.31	34.07	0.89	89.6	1.75	1.04	173.1	22.5	150.6	62	103.3	61.6	55.8	100.5	108.8	110.9	88.6	82.1	75.5	47.2	7.6	103.7	102.7	130.6	125.6	141.9	35.6	45.1	24.5	26.1	20.4	47.3	52	25.1	49.9	25.2	47.3	47.3	25.1	25.1	25	50	49.6	21.7	96.3	96.3	103.1
52	27.8	26.51	24.86	35.02	0.94	93.8	1.84	2.17	183.6	24.4	159.2	62.4	107.6	67.2	61.5	109.7	118.8	120.5	96.8	89.3	82.1	51.6	8.1	112.5	111.5	143.2	138	152.5	30.3	42.1	22.1	27.8	20.3	49.9	51	23.1	51.5	25.7	50.1	50.1	25.9	25.9	25.5	51.6	51.4	21.9	104.3	104.3	113.1
53	23.12	15.7	11.28	30.59	0.74	71.85	1.76	0.41	175.6	25.1	150.5	61.8	103.2	62.5	55.8	102.8	109.7	111.7	88.7	82.2	77	47.3	7.7	103.9	102.9	132.7	127.2	143.5	28.8	38.4	20.4	24.6	20.2	46.3	44.2	21.5	44.8	25.1	44.9	44.9	25	25	25	44.9	47.3	21.5	102.4	102.4	103.1
54	27.84	24.03	19.61	30.99	0.9	81.6	1.71	1.69	171.3	24.5	146.9	60.7	101	60.7	52.4	96.1	106.6	108.7	86.1	80.1	73.4	45.9	7.5	101	101.5	127.9	123.3	138.6	31	41.5	21.2	24.4	20.2	46.6	47.7	21.5	49.9	24.7	47.6	47.6	24.7	24.7	24.7	49.8	47.9	21.1	93	93	98.3
55	30.11	26.32	24.13	34.8	0.92	91.7	1.75	2.19	174	23.5	150.5	64.4	104.6	61.9	51.1	94.9	107.7	109.8	86.1	79.1	72.5	45.9	7.7	101.2	100.2	130.5	125.7	141.3	31.6	43	23.2	26.9	20	48.3	49.2	23.5	50.1	25.8	47.8	47.8	24.2	24.2	25.4	50.2	48.6	21.3	92.8	92.8	97
56	27.86	27.97	27.08	33.7	1.05	96.8	1.86	3.54	184.4	26	158.3	64	108	65.2	54.1	101.9	115.5	117.4	94.4	90.9	79.7	50.3	8.1	110.1	109.1	137	132.6	150.5	30.9	44.3	20.4	22.3	21	49.6	50.6	20.4	52.3	21.9	49.2	49.2	21.9	21.9	21.8	52.4	49.8	21.2	99.1	99.1	104.4
57	22.04	8.14	5.26	29.29	0.79	64.6	1.71	0.58	169.7	23.1	146.6	60.5	100.7	61	55	99.4	106.9	109	86.1	80.1	74.5	45.9	7.5	100.9	106.9	128.7	124.6	137.5	28.5	38.1	20	24.2	20	42.3	42.4	20.6	43.9	25	43.6	43.6	25	25	24.4	44.1	44.6	21.2	97.6	97.6	100.9
58	21.69	0.08	0.05	30.78	0.73	63.05	1.71	0	170	25.1	144.8	58.5	98.8	61.1	54.7	98.1	107.2	107.2	86.4	82.4	73.9	46	7.5	101.2	100.2	126.6	122.6	135.1	31.8	41.3	22	25.2	20.1	43.7	45.3	22.6	46.7	25.9	46.2	46.2	25.8	25.8	25.7	46.7	43.6	20.9	94.9	94.9	100.7
59	23	15.7	12.24	33.99	0.84	77.95	1.84	1.19	180.4	22.5	157.9	66.1	108.9	65.2	58.9	106.6	114.1	116	91.8	84.3	81.3	49	7.9	107.3	106.8	138	133.1	148.5	29.8	41	20	26.5	21.9	46.6	47.1	20.5	48	26.7	47.6	47.6	26.7	26.7	26.7	48	45.8	24	104.9	104.9	107.8
60	29.56	21.38	22.39	41.61	0.92	104.7	1.88	1.49	185.9	25.2	160.7	64.1	109.2	66.7	60.4	110.6	118.2	119.9	96.5	90.5	82.5	51.5	8.2	112.4	111.4	142.5	136.3	154	30	41.8	20.4	25.6	21.5	50.7	48.5	21.9	52	25.4	52.1	52.1	25.4	25.4	25.4	52.1	52.6	22	108.1	108.1	111.9
61	23.48	19.19	14.47	29.33	0.81	75.4	1.79	0.78	178.5	25.8	152.7	61.4	104	63	57.5	104.6	111.7	113.7	91.3	87.3	78.4	48.7	7.9	106.7	105.7	134.5	128.2	143.4	31.4	40.5	20.8	25.2	20.5	45.9	46.1	22.4	48	24.8	47.9	47.9	24.7	24.7	24.7	48.1	45.8	21.3	102.5	102.5	106.2
62	17.28	4.07	2.15	24.71	0.71	52.85	1.75	0.51	174.6	23.2	151.4	60.4	102.9	62.3	55	102.4	110.8	112.8	91	84	78.7	48.5	7.7	106.1	105.1	136	127.4	142.1	31.1	39.5	22	25.6	20.4	41.1	41.2	22.6	42.6	25.2	42.6	42.6	24.8	24.8	25.1	42.7	43.2	21.8	101.3	101.3	103.5
63	24.54	16.41	11.99	30.14	0.83	73.1	1.73	0.69	173.2	25.4	147.8	59.4	100.7	60.4	57.2	102.9	107.5	109.6	88.4	83.4	77	47.1	7.6	103.4	102.4	128.8	122.5	139.4	32.8	42	22.8	27	20.6	44.8	47.5	23.8	47.1	26	47.3	47.3	26.4	26.4	25.6	47.2	45.6	20.9	101	101	104.3
64	21.55	12.39	9.75	34.21	0.79	78.7	1.91	0.24	189.9	25.5	164.4	65.5	111.7	69	57.2	108.8	121.7	123.3	98.9	94.4	83.5	52.7	8.4	115	114	147.7	141.2	156.4	30.4	39.1	20.8	26	21.7	45.7	45.1	22	46.8	26.2	46.8	46.8	25	25	26.1	46.9	45.5	22.4	108	108	109.9
65	22.65	18.28	14.28	31.79	0.82	78.1	1.86	0.99	185.1	25.2	159.8	62.4	107.9	66.8	60.9	112.4	118.8	120.5	97.5	91.5	86.1	51.9	8.1	113.2	112.2	136.7	136.8	151.9	32.6	42.9	21.2	25.6	20	45.3	47.5	21.3	45.9	25.4	46	46	25.3	25.3	25.2	46	47.4	21.3	111.8	111.8	112.8
66	21.05	4.25	2.72	29.55	0.71	63.95	1.74	0	174.7	26.1	148.7	58.9	100.8	63.8	56.5	102.8	111.6	113.6	89.7	82.7	78	47.8	7.7	104.9	103.9	132.3	130.8	144.5	27	37.5	20.8	25.2	20.9	43.7	45.6	20.8	47.1	25.5	46.9	46.9	25.5	25.5	25.5	47.1	45	23.3	100.9	100.9	104.3
67	26.33	18.35	14.03	30.59	0.87	76.45	1.7	0.99	169.7	24.3	145.4	57.3	98.4	61.4	51.1	97	108.4	110.5	88.1	82.6	75.8	47	7.5	103	102.5	123.9	126	140.1	29	40.7	20	24.7	22.2	47.9	47.8	20.1	51.1	25.2	49	49	24.7	24.7	25.2	51.1	48.5	23.4	95.9	95.9	98.1
68	24.31	19.2	13.6	26.9	0.87	70.85	1.71	1.15	169.8	24.3	145.5	58.9	99.3	60.4	52.2	94.8	106.6	108.7	86.6	81.1	74.3	46.2	7.5	101.4	100.4	127	123.3	138.8	30.2	40.8	22	26.3	20	46	46.6	22.8	50	25.4	47.5	47.5	24.2	24.2	25.1	50.3	45.9	21.2	90.8	90.8	98.4
69	18.11	4.94	2.91	26.94	0.7	58.8	1.8	0.24	179.3	25.8	153.5	61	104.2	64.4	55	103.2	113.7	115.6	92.5	84	78.8	49.3	7.9	108	107	136.7	131.5	144.6	28.2	36.8	20.8	24.9	21.1	42.9	40.7	21.3	44.4	25.4	44.5	44.5	24.6	24.6	25.2	44.5	43.4	23.1	101.9	101.9	104.3
70	21.17	12.8	8.21	26.61	0.75	64.1	1.74	0.32	173.9	25.2	148.7	60.4	101.7	61.3	55.4	101.8	108.4	110.4	88.3	82.8	76.6	47	7.7	103.3	102.3	127.5	124.7	140.4	32	41.7	23.4	26.8	21.2	45.1	46.4	23.7	45.7	26.5	45.9	45.9	26.4	26.4	26.4	45.8	46.5	22.3	101.1	101.1	102.4
71	24.17	16.03	13.2	34.68	0.81	82.35	1.85	0.56	184.1	25.7	158.4	63.9	108	66.4	56.1	105.7	116.8	118.6	94.5	88.5	79.3	50.4	8.1	110.2	109.2	140.5	135.7	151.2	28.6	39.2	20.5	24	20.1	46.6	45.1	21.3	47.4	25.5	47.3	47.3	24.6	24.6	25.5	47.5	47	21.1	104.9	104.9	106.5
72	25.05	12.81	9.38	31	0.85	73.25	1.71	0.62	170.8	25.3	145.4	59.1	99.4	61.3	54.2	97.7	107.4	109.4	86.4	76.9	74.9	46	7.5	101.2	100.2	128.2	125.2	138.4	26.9	38.3	20	24.9	20.7	46.4	46.3	20.2	49.5	25.5	48.4	48.4	25.5	25.5	25.5	49.7	46.6	24.3	94.1	94.1	100.2
73	23.66	15.85	10.82	28.27	0.8	68.3	1.7	0.87	169.2	23.9	145.3	61.1	100.4	60.4	52.4	94.9	105.4	107.5	84.3	81.8	71.5	44.9	7.4	99	99.5	128.1	123	136.7	28.5	38.5	20	24.7	20.2	45.6	44	20.4	47.1	25.2	45.4	45.4	24.9	24.9	25.2	47.1	45.9	20.6	91.9	91.9	97.3
74	20.39	7.75	5.13	29.72	0.76	66.2	1.8	0	182	25.8	156.2	60.4	105.2	64.8	59.2	108.7	115.9	117.8	95.8	88.8	83.7	51.1	8	111.4	110.4	140.4	132.5	149.6	29	38.6	22.4	26.4	20.7	43.7	45.8	23.7	45.4	26.1	45.6	45.6	25.9	25.9	25.9	45.4	45.9	22.4	106.8	106.8	110.3
75	24.03	16.94	13.08	30.24	0.82	77.25	1.79	0.53	178	25.5	152.5	62.2	104.3	63.5	53.8	101.5	111.6	113.5	90.3	86.8	76.3	48.1	7.8	105.6	104.6	134.1	129.3	144.5	29.4	39.7	20.4	23.5	20	45.5	46.2	20.5	45.8	24.1	45.2	45.2	23	23	23.8	45.7	46.1	20.3	101.1	101.1	101.9
76	22.14	13.95	9.95	30.69	0.83	71.35	1.79	0.94	179.6	24.7	154.9	60.5	104.6	64.6	58.6	107	114.9	116.8	94.4	89.4	82.1	50.3	7.9	109.9	108.9	136.8	132.3	146.8	28.2	39	20	26.5	20.5	44.4	46.3	20.9	48	26.8	47.7	47.7	26.7	26.7	26.7	48.1	45.1	21.4	104.5	104.5	109
77	16.41	6.41	3.24	22.77	0.68	50.55	1.75	0.58	173	24.8	148.2	58.8	100.5	61.9	53.3	100.6	109.6	111.6	89.4	82.4	76.8	47.7	7.6	104.5	103.5	132	126.5	140.9	30.9	39.4	22.4	26.9	24.8	46.5	44.3	23.2	46.1	27.5	46.2	46.2	27.6	27.6	27.5	46.1	47.7	26.2	100.4	100.4	101
78	27.22	24.14	22	35.01	0.93	91.15	1.83	1.81	182	24.6	157.4	62.4	106.8	65	57	104.5	115.7	117.6	95.1	89.1	82.3	50.7	8	110.7	109.7	137.1	132.9	149.5	29.6	40.8	22.5	26.4	20.1	48.1	48.3	23	52	25.6	48	48	24.5	24.5	25.3	52	48.6	21.1	100.5	100.5	107.7
79	21.99	9.84	8.08	36.68	0.8	82.15	1.93	0	192.4	26.3	166.1	65.8	112.7	69.3	63	115.9	122.8	124.4	100.3	95.8	89.8	53.5	8.5	116.6	115.6	148.5	141.5	158.2	29	38.9	20	27.8	24	49.5	46.5	21.3	50.2	27.9	50.4	50.4	27.9	27.9	27.8	50.3	51.2	24.6	115.3	115.3	116.5
80	23.77	14.13	10.7	31.94	0.8	75.75	1.78	0.23	176.1	25.3	150.7	59.5	102.1	62.7	57.4	104.5	111.4	113.4	91.2	84.2	78.7	48.6	7.7	106.5	105.5	132.8	128.1	141.8	29.3	39.6	20	25.5	21.4	46.8	45.8	21.2	47	26.2	46.6	46.6	26.2	26.2	26.1	47	49.4	22.7	102.8	102.8	106
81	20.93	11.91	8.23	30.19	0.75	69.1	1.82	0.25	181.7	25.7	155.9	59.1	104.3	65.1	60.6	110.3	116.8	116.8	96.9	90.4	85.2	51.6	8	112.4	111.4	139.1	134.1	148.5	30.6	39.9	22	26.4	20	44.2	46	22.9	45.8	25.5	46.4	46.4	25.4	25.4	25.3	45.9	45.1	21.2	108.5	108.5	112.2
82	19.4	6.02	3.78	27.87	0.76	62.85	1.8	0.27	179.3	24.6	154.8	63	105.9	63.6	55.7	104	112.5	114.4	91.7	86.7	79.5	48.9	7.9	107.1	106.1	138.1	129.5	146.2	30.4	38	22.4	25.6	22.3	45.2	42.6	24.2	45.9	25.5	46.3	46.3	25.5	25.5	25.5	46.1	46.4	23.3	103.5	103.5	104.6
83	26.76	13.19	10.65	34.91	0.8	80.75	1.74	0	172	24.7	147.3	58.1	99.8	61.6	55.1	101.8	109.2	111.2	89.2	84.2	76.7	47.5	7.6	104.2	103.7	125.4	126.1	140.1	28	39	20	25	22.3	48.9	48	20.2	49	26.8	49	49	27	27	26.9	49.1	50.1	22.6	100.7	100.7	102.6
84	20.55	13.84	10.04	30.14	0.74	72.55	1.88	0.19	186.8	25.3	161.5	64.9	110	67.8	61.5	111.9	119.3	121	96.6	93.1	86.1	51.5	8.2	112.5	111.5	142.6	138.7	154.2	29.5	39.6	20	24.8	20.1	46.7	46	21	46	25.2	45.9	45.9	25.2	25.2	25	46	46.8	20.6	110.5	110.5	113.1
85	20.79	12.26	7.33	25.99	0.74	59.8	1.7	0.58	170	24	145.9	60.4	100.3	60.9	54.9	100.2	106.5	108.6	85.6	78.6	75	45.6	7.5	100.4	99.4	131.4	124.2	138.4	29.7	39.1	23.6	27.4	20.5	43.8	46.5	25	46.8	27.4	46.8	46.8	27.5	27.5	27.2	46.8	45.9	22.1	99.8	99.8	100.5
86	20.66	11.21	7.94	31.04	0.75	70.85	1.85	0.21	185.2	24.7	160.5	64.8	109.5	67.3	59.6	108.5	118.4	120.1	95.8	91.8	83.1	51	8.1	111.6	110.6	144.2	137.8	153.3	33.3	42.2	26.4	28.4	20.7	45	48	27.1	48.2	27.4	47.4	47.4	27.2	27.2	27.1	48.3	45.1	20.6	105.6	105.6	110.6
87	21.87	4.42	2.97	31.57	0.75	67.2	1.75	0	174.8	23.6	151.2	59.2	102.2	62.5	57.5	104.4	111.6	113.6	92	83.5	79.5	49	7.7	107.1	106.1	133.6	128.1	143.4	29.6	38.4	20.8	25.6	20	43	44.7	22.2	44.1	25	44.3	44.3	24.9	24.9	24.9	44.2	44.7	22.8	102.5	102.5	106.6
88	29.85	28.59	29.31	36.82	0.92	102.5	1.85	1.75	183.6	24.4	159.2	61.9	107.3	65.2	57.5	105.6	117.1	119	97.3	87.3	78.7	51.9	8.1	113	112	136.3	133.4	151.2	34.7	46.1	24.4	27.2	20.5	51	53.7	24.3	54.2	26	52.1	52.1	25.1	25.1	25.7	54.2	49.5	22.2	100.6	100.6	109.4
89	26.22	20.63	15.21	29.31	0.8	73.75	1.68	0.9	166.8	22.7	144.1	61.4	100	59.4	52	93.7	103.5	105.6	82.7	77.7	69.9	44.1	7.3	97.4	96.9	128.5	120.8	137	31.7	40.9	22.4	26	20	47.2	48.9	23.3	48.3	25.5	47.6	47.6	25.1	25.1	25.4	48.4	47.9	21	90.9	90.9	96.1
90	19.33	6.89	4.55	29.35	0.72	66.1	1.85	0.03	184.3	26.1	158.2	61.9	106.9	66.8	59	109.6	118.2	119.9	96.3	88.3	84.5	51.3	8.1	112.1	111.1	141.1	136.9	150.6	29.8	39.2	20	24	21.2	43.8	41.9	20.5	43.1	24.4	43.6	43.6	24.4	24.4	24.4	43.3	44.3	22.4	108.7	108.7	110.4
91	17.41	2.72	1.79	31.19	0.72	65.8	1.94	0.41	194	25.3	168.7	67.4	114.7	70.9	59.3	112.7	124.8	126.3	101.2	94.2	87.7	53.9	8.5	117.5	116.5	150.6	145.2	160.8	33.7	41.8	24.8	27.2	22.9	44	45.6	25.5	44.3	27	44	44	26.1	26.1	26.8	44.3	45.6	23.5	112.3	112.3	113.3
92	24.4	11.98	9.62	35.56	0.8	80.3	1.81	0.14	181.2	25.7	155.4	64.2	106.8	65.1	57.9	106.2	113.8	115.6	91.3	84.3	79.7	48.6	8	106.8	105.8	137.3	132.7	146.2	28.8	38.8	20	24.1	21.3	45.7	44.7	21	46.8	25.6	47.1	47.1	25.6	25.6	25.7	47.1	47.4	22.6	105.8	105.8	106.5
93	19.66	9.34	5.59	25.94	0.72	59.8	1.74	0.29	173.7	23.4	150.2	62.2	103.3	62.4	56.2	102.8	109.3	111.3	88.1	81.6	78.1	46.9	7.6	103.2	102.2	133.7	127.3	142.5	28	38.7	20	24.8	21	42.9	44.4	21.6	44.1	24.8	44.2	44.2	24.8	24.8	24.6	44.3	44	22.5	102.5	102.5	103.1
94	24.63	13.22	11.34	36.57	0.85	85.75	1.87	0.66	184	25.6	158.4	62.5	107.3	65	59.9	110.6	116.1	119.5	95.9	89.4	84.4	51.1	8.1	111.6	110.6	139.9	132.3	149.9	28.7	38.5	20	26	22.5	48	46.1	21.2	49.4	26.7	49.6	49.6	26.7	26.7	26.8	49.6	47.8	22.7	110.6	110.6	111.4
95	37.46	37.82	48.81	41.09	1.16	129.05	1.86	5.33	184.3	24.8	159.4	64.8	109	65.5	56.8	104.2	116	117.8	94.7	88.2	78.6	50.5	8.1	110.4	109.4	135.9	133.4	150.9	32.2	45	22.4	23	20	52.6	53	22.5	56.1	22	52.6	52.6	22.1	22.1	22	56.2	53	21.4	100.7	100.7	107.2
96	25.71	17.19	13.6	31.38	0.82	79.1	1.75	0.54	174.5	25.4	149.1	61	102.1	61.3	50.9	96.5	108.2	110.3	88.1	82.6	75	47	7.7	103.3	102.3	125.5	124.4	143.9	29.1	40.2	22.4	29.9	24.6	50.8	50.5	24.1	53.2	29.1	50.8	50.8	28.4	28.4	28.9	53.3	51.7	24.8	94.8	94.8	97.9
97	26.99	18.78	14.77	31.03	0.9	78.65	1.71	1.25	169.7	22.9	146.8	60.8	101	59.8	55.9	101.4	105.7	107.8	86	78	74.8	45.8	7.5	100.8	99.8	130.6	121.7	138.2	30	41.1	22.8	25.4	20.1	46.3	47.6	23.6	49.9	24.4	49.9	49.9	24.6	24.6	24.2	49.9	47.5	22.5	100.8	100.8	101.7
98	21.76	12.9	9.67	32.47	0.76	74.95	1.86	0.31	182.6	25.2	157.5	64.4	107.9	65.5	60.7	109.9	115.1	116.9	93	87	83.7	49.6	8	108.7	107.7	140	133.5	149.4	29.5	38.2	20	27.6	21.7	46.1	44.4	20.7	46.4	27.5	46.3	46.3	27.6	27.6	27.4	46.4	46.9	22.6	109.6	109.6	110.3
99	23.11	21.23	15.15	29.14	0.86	71.35	1.76	1.88	175.3	24.8	150.5	60.4	102.5	62.1	53.4	99.1	110.1	112.1	90.1	81.6	77	48	7.7	105.3	104.3	128.3	126.4	141.4	31.2	39.8	22	25	20	45.9	46	22	47.3	25.9	46.2	46.2	25.3	25.3	25.7	47.5	46.1	22.9	95.8	95.8	101.4
100	21.73	12.38	8.57	29.82	0.74	69.25	1.78	0.01	178	23.7	154.3	62	105.1	63.9	59.5	107.3	113.1	115	92.2	86.7	82.1	49.2	7.8	107.6	106.6	137.4	130.7	147.3	28.6	37	22.2	26.8	20	44.7	45.9	23	46.7	26.3	46.6	46.6	26.5	26.5	26.2	46.7	45.1	21.2	105.8	105.8	108.7
101	19.9	7.49	4.44	26.33	0.7	59.35	1.73	0.34	172.3	24.8	147.5	60.2	101	61.7	55.1	101.2	108.2	110.3	87.3	83.3	76.4	46.5	7.6	102.3	101.3	130.7	125.9	140.1	30.9	40.4	24.8	28	23.6	45.7	45.6	25.2	46.9	27.7	46.9	46.9	27.5	27.5	27.4	46.9	46.3	23.2	100.6	100.6	101.6
102	18.24	9.17	5.05	23.5	0.72	55.1	1.74	0.44	174	23.6	150.4	61.6	103.1	62.2	57	103.6	109.6	111.6	88.8	85.8	78.8	47.3	7.7	103.9	102.9	134.6	127	141.6	28.5	37.2	21.6	24.8	20.1	43.2	41.9	22.5	42.7	24.6	42.7	42.7	24.7	24.7	24.4	42.7	44.2	20.6	102.7	102.7	104.3
103	20.33	6.92	4.21	27.17	0.74	60.85	1.73	0.39	171.6	25.6	146	60.2	100.2	63	52	96.4	108.7	108.7	85.8	76.3	72.6	45.7	7.5	100.7	99.7	126.8	125.2	139.5	28.1	37.7	20.8	24.4	21.3	43.5	42.9	20.9	45.5	27.1	45.8	45.8	26.7	26.7	27.1	45.6	44.1	24.4	95	95	97.7
104	20.83	5.27	3.13	27.25	0.69	59.5	1.69	0.03	166.8	23.2	143.6	57.2	97.6	59.5	53.9	99.6	105.5	107.7	86.4	81.9	75	46	7.3	101	100	126.8	121.6	135.3	32.4	40.7	21.8	25.6	20.2	43.1	44.8	22.5	44.8	25.9	44.9	44.9	25.9	25.9	25.9	44.9	44.1	21.1	99.3	99.3	99.9
[truncated: 127 more columns]
